# Supplementary material for: Chemotaxis-driven delivery of nano-pathogenoids for complete eradication of tumors post-phototherapy
Source: Nat Commun. 2020 Feb 28;11:1126. doi: 10.1038/s41467-020-14963-0 (PMC7048836; doi:10.1038/s41467-020-14963-0)
Supplement: Supplementary file 6 — Source Data [file 41467_2020_14963_MOESM6_ESM.xlsx]

## Sheet: Figure 2
Figure 2a	nm	intensity		Figure 2b	mV		Figure 2d	min	PBS	65% ON, 10Hz, 1.5 W cm-2	75% ON, 10Hz, 1.5 W cm-2	90% ON, 10Hz, 1.5 W cm-2		Figure 2g	hour	Neutrophils%						Figure 2j	Ctrl	40 °C	42 °C	45 °C
	0.4	0			-5.94			0	25.12	25.27	25.19	25.31			0	18.7	24	15.5	16.2	14			31.4	68.4	73.1	80
	0.463	0			-0.865			0.5	25.27	26.38	26.86	26.89			4	84.4	83	45.5	32.5	44.7			35.3	57.7	70.9	85.7
	0.536	0			-0.56317			1	25.21	28.52	28.92	29.25			12	32.8	63.8	47	54.7	24.1			29.6	63.4	71.5	79.6
	0.621	0						1.5	25.24	30.13	30.76	31.6			24	59.9	28.8	43.4	44.3	41.4			37.7
	0.719	0						2	25.33	31.19	32.16	33.63			48	21.1	50.8	20.1	30.7	36.5		Figure 2k	Ctrl	2 min	5 min	10 min
	0.833	0						2.5	25.39	32.44	33.53	35.39			96	32.2	23.6	15.4	5.77	16.3			14.36	48.15	90.48	67.82
	0.965	0						3	25.55	33.37	34.54	36.32											16.14	36.15	25.63	83.71
	1.117	0						3.5	25.79	34.31	35.65	37.54		Figure 2h	hour	Neutrophils%							19.19	34.18	34.6	76.93
	1.294	0						4	25.78	34.97	36.4	38.7			0	21	27.1	29.7	28	26.5			18.46	44.17	58.5	66.6
	1.499	0						4.5	25.81	35.46	37.08	39.71			4	44.4	44.4	48.9	53.2	61.5			13.54	21.04	51.82	84.82
	1.736	0						5	25.87	35.83	37.81	40.64			12	32.7	43.6	56.5	53.4	47.6		Figure 2l	Hour	CXCL1 (pg/mg)
	2.01	0						5.5	25.88	36.42	38.43	41.31			24	18.1	19.1	12.2	19.3	23.2			0	325.501	165.56	183.766
	2.328	0						6	25.91	36.97	39.08	41.97			48	32.7	20.6	22	36.5	32.8			4	373.216	311.989	367.61
	2.696	0						6.5	25.81	37.36	39.42	42.34			96	18.1	12.2	13.4	19.6	28.1			12	369.949	407.83	466.297
	3.122	0						7	25.99	37.96	39.85	42.77		Figure 2i	EMT6 60 mm3		EMT6 100 mm3						24	337.448	306.757	326.156
	3.615	0						7.5	26.02	38.24	40.1	43.16			Ctrl	PTT	Ctrl	PTT					48	272.063	215.329	228.593
	4.187	0						8	26.05	38.51	40.05	43.64			34.9	74.2	18.7	84.4					96	121.716	350.341	267.071
	4.849	0						8.5	26.09	38.83	40.48	44.16			10.7	82.8	24	83				Figure 2m	Hour	MIP-2 (pg/mg)
	5.615	0						9	25.99	39.16	40.45	44.51			68.7	70.3	15.5	45.5					0	0.668738	1.04424	0.921667
	6.503	0						9.5	26.08	39.31	40.81	44.79			19.7	85.5	16.2	32.5					4	2.01383	1.41953	1.43452
	7.531	0						10	26.13	39.54	41.17	45.06			30.1	82.9	14	44.7					12	2.26212	1.89164	2.572
	8.721	0						10.5	26.12	39.69	41.34	45.16											24	2.96035	1.87275	1.45962
	10.1	0						11	26.1	39.85	41.38	45.05			EMT6 240 mm3		CT26 50 mm3						48	1.16141	1.12208	0.657963
	11.696	0						11.5	26.29	39.97	41.76	44.97			Ctrl	PTT	Ctrl	PTT					96	1.06985	0.364328	1.43617
	13.545	0						12	26.1	40.06	41.89	45.08			20.7	35.8	7.44	23.3
	15.686	0						12.5	26.21	40.01	42.01	45.06			17.4	39.6	1.75	27.6
	18.166	0						13	26.22	39.93	41.96	45.06			21.9	29.2	0.776	6.23
	21.037	0						13.5	26.23	39.89	42.13	45.11					0.369	19.5
	24.363	0						14	26.25	40.03	42.1	45.07					1.01	6.82
	28.214	0
	32.674	0
	37.84	0
	43.821	0
	50.748	0
	58.771	0.232
	68.061	1.9
	78.82	4.409
	91.28	6.902
	105.709	8.81
	122.42	9.931
	141.772	10.316
	164.183	10.132
	190.137	9.555
	220.194	8.72
	255.002	7.705
	295.312	6.559
	341.995	5.318
	396.058	4.034
	458.666	2.784
	531.172	1.669
	615.139	0.792
	712.379	0.232
	824.992	0
	955.406	0
	1106.43	0
	1281.34	0
	1483.89	0
	1718.47	0
	1990.12	0
	2304.72	0
	2669.04	0
	3090.96	0
	3579.58	0
	4145.44	0
	4800.75	0
	5559.64	0
	6438.51	0
	7456.3	0
	8634.99	0
	10000	0

## Sheet: Figure 3
Figure 3c	Hour	Ctrl			PTT
	0.5	0.427	0.436	0.472	0.347	0.287	0.281
	2	0.529	0.595	0.553	0.801	0.421	0.378
	4	0.668	0.816	0.84	0.535	0.539	1.01
	16	0.896	0.891	0.85	2.06	2.54	1.62
	24	1.39	1.46	1.28	4.45	2.49	3.09
Figure 3e		Ctrl				PTT
	Heart	0.0243	0.0177	0.0133	0.0239	0.03	0.0179	0.022
	Kidney	0.0935	0.0782	0.0552	0.04013	0.045215	0.03277	0.03805
	Lung	2.56	1.73	1.37	2.42	2.46	1.57	1.79
	Liver	5.56	6.64	4.89	5.51	6.15	6.17	5.8
	Spleen	1.69	1.69	1.8	1.8	1.79	1.31	1.36
	Tumor	0.225	0.228	0.182	0.174	0.786	0.305	0.518
Figure 3f	Ctrl	PTT
	0.091	0.308
	0.04	0.32
	0.063	0.167
		0.238

## Sheet: Figure 4
	Figure 4i	Ctrl	PTT
		0.42048	0.938881
		0.38016	1.46304
		0.15552	1.1808
		0.3168	1.26144
	Figure 4j		Ctrl				PTT
		Vessel	0.12672	0.05184	0.02304	0.03456	0.06336	0.04608	0.04608	0.01728
		Stroma	0.29376	0.32832	0.13248	0.28224	0.875521	1.41696	1.13472	1.24416

## Sheet: Figure 5
Figure 5b	NPs	OMVs	NPNs			Figure 5c	nm	NPs	OMVs	NPNs		Figure 5d	Hour	NPs			NPNs
	-18.7	-2.93	-3.6				21.037	0	0	0			0	146.1	155.4	153	137.2	140.3	142.1
	-17.2	-2.63	-4.71				24.363	0	0	0			1	130.9	139.7	141.5	138.7	139.6	139.3
	-18.5	-6.32	-4.17				28.214	0	0	0			3	135.5	146	148.9	141.6	144.3	140.4
							32.674	0	0	0			6	128.8	139.6	153.8	140.4	141.2	140.1
							37.84	0	1.093	0			9	140.5	147.7	152	139.2	146.5	137.3
							43.821	0	4.473	0			12	144.4	146.5	146.1	139.7	146.2	138.8
							50.748	0	7.475	0			24	130.1	148.6	152.7	138.5	149.2	145.1
							58.771	0	8.165	0			36	154.1	167.9	169	156.3	158.9	151
							68.061	0	6.446	0			48	146.4	137.8	156.7	143.6	161.9	148.6
							78.82	0	3.543	0
							91.28	3.653	1.031	2.31
Figure 5e	NPs	NPNs	Figure 5f	NPs	NPNs		105.709	10.199	0	7.205
	12.6	38		79.4	115		122.42	16.684	0.613	12.887
	9.18	41		69.3	122		141.772	20.359	2.929	17.233
	15.9	38.6		79.8	114		164.183	19.889	6.252	18.778
	10.4	37.2		69.9	114		190.137	15.659	9.519	17.134
	15.4	41.7		80.9	118		220.194	9.453	11.699	12.984
							255.002	3.696	12.123	7.769
							295.312	0.408	10.674	3.18
							341.995	0	7.812	0.52
							396.058	0	4.437	0
							458.666	0	1.604	0
							531.172	0	0.111	0
Figure 5g	NPs					NPNs					pie chart	%	Figure 5h	NPs	NPNs	Figure 5i	NPs	NPNs
Neutrophils	2898.1	3388.77	4500.72	4138.08	3778.03	7015	8491.2	7398.6	3477	6218.6	Neutrophils	83.3686		12.6	10.9		126	123
Monocytes	469.654	539.888	635.265	269.222	490	700.416	1065.02	956.69	385.352	703.185	Monocytes	9.64264		5.56	18.8		103	163
T cells	160.8	321.84	304.5	272.48	219.39	234	140.42	191.26	117.608	302.56	T cells	2.62605		6.79	14		84.1	136
B cells	68.724	159.075	110.207	135.969	84.681	273.876	259.74	354.17	60.354	392.16	B cells	3.277			21.7			182
NK cells	38.7	73.132	89.152	71.6	61.246	79.948	57.57	69.615	70.094	108.87	NK cells	1.08567			14.4			144
Figure 5k	Ctrl			PTT									Figure 5m	Ctrl			PTT
0.5	0.457	0.336	0.538	1.03	0.545	0.597							Heart	0.0622	0.083	0.0919	0.0675	0.0658	0.0907
4	0.62	0.708	0.793	1.5	1.45	1.14							Kidney	0.268	0.288	0.341	0.362	0.319	0.256
8	0.8	0.662	0.544	1.3	1.61	1.37							Lung	0.216	0.229	0.197	0.229	0.217	0.226
													Liver	0.708	0.646	0.775	0.609	0.57	0.739
													Spleen	0.657	0.702	0.744	0.595	0.748	0.752
													Tumor	1.13	0.756	0.691	2.03	1.35	1.84

## Sheet: Figure 6
Figure 6d	Normal Condition	Inflammatory condition
	4	30
	8	30
	7	35
Figure 6f	Ctrl	PTT
	57.9	11.2
	25.1	13
	74.3	6.42
	67.7	9.27

## Sheet: Figure 7
Figure 7b	day	PBS					Cisplatin					OMVs					NPs@Pt					NPNs@Pt					PTT					PTT + cisplatin					PTT + OMVs					PTT + NPs@Pt					PTT + NPNs@Pt
	0	0.112846	0.056212	0.074294	0.093409	0.065221	0.0651	0.07073	0.07415	0.048398	0.077578	0.0734	0.060938	0.049571	0.10223	0.044407	0.063277	0.043004	0.040755	0.069871	0.049875	0.066028	0.056398	0.038297	0.045976	0.039337	0.04958	0.037125	0.072703	0.066193	0.04547	0.056388	0.065775	0.09939	0.060599	0.04016	0.043051	0.058286	0.041635	0.06955	0.049185	0.078546	0.064393	0.04504	0.052516	0.059826	0.043023	0.069325	0.08937
	2	0.162071	0.091258	0.102703	0.11316	0.076825	0.06147	0.072438	0.082041	0.076401	0.095981	0.091659	0.056424	0.077084	0.225103	0.049618	0.095033	0.036852	0.037306	0.106519	0.050846	0.051536	0.045703	0.037567	0.048594	0.040781	0.045466	0.0375	0.087145	0.05884	0.056252	0.039419	0.063234	0.059589	0.046194	0.042247	0.031652	0.059684	0.038978	0.070167	0.045097	0.044838	0.048516	0.047506	0.032275	0.040629	0.029551	0.021526	0.028017
	4	0.186757	0.098663	0.159297	0.14773	0.095883	0.10571	0.101562	0.109204	0.098173	0.107986	0.128626	0.062868	0.115737	0.264417	0.074661	0.109418	0.040203	0.057767	0.148802	0.086901	0.060269	0.046399	0.037679	0.057269	0.045039	0.043066	0.04007	0.067507	0.047369	0.049134	0.048942	0.061047	0.061433	0.046635	0.03673	0.035574	0.061259	0.045733	0.050716	0.044768	0.043763	0.040706	0.04601	0.038348	0.036562	0.026957	0.034225	0.03082
	6	0.185671	0.100443	0.178724	0.240154	0.126014	0.123488	0.078812	0.098922	0.129403	0.16544	0.214302	0.05292	0.129687	0.347602	0.049353	0.118867	0.042935	0.042892	0.19386	0.096233	0.065528	0.031995	0.028447	0.093576	0.052199	0.068439	0.045956	0.072221	0.067598	0.038085	0.050111	0.075894	0.062864	0.056731	0.045214	0.036486	0.091845	0.055136	0.119158	0.063378	0.062031	0.040837	0.054533	0.031795	0.044951	0.042895	0.045083	0.030264
	8	0.206429	0.171668	0.178394	0.34828	0.171408	0.186456	0.085246	0.133527	0.210427	0.223875	0.320195	0.041588	0.189747	0.508751	0.036691	0.197251	0.047667	0.042363	0.289357	0.111753	0.130459	0.037781	0.047909	0.150519	0.07087	0.074252	0	0.077768	0.048031	0.070988	0.066921	0.106574	0.051406	0.038455	0.051509	0	0.096957	0.026704	0.120015	0.066359	0.066622	0.058597	0.057513	0.03016	0.046884	0.053686	0.050693	0
	10	0.179966	0.237815	0.252806	0.373822	0.291002	0.31471	0.121059	0.131341	0.274178	0.296618	0.37573	0.040167	0.278661	0.627229	0.019368	0.250804	0.041592	0.036617	0.400219	0.133693	0.144273	0.016943	0.046913	0.172132	0.094024	0.087437	0	0.099135	0.05328	0.101924	0.086238	0.151079	0.007057	0.007463	0.049525	0	0.133108	0.017236	0.16109	0.021412	0.044734	0.060663	0.042493	0.028369	0.043747	0.050805	0.04423	0
	12	0.220997	0.308862	0.24586	0.615733	0.381086	0.383157	0.138365	0.143636	0.362678	0.390718	0.495209	0.063698	0.330286	0.745018	0.019957	0.334561	0.040495	0.042281	0.480693	0.158628	0.211807	0.011798	0.047994	0.237518	0.124627	0.15943	0	0.131952	0.085801	0.162004	0.102513	0.178596	0	0.00834	0.06583	0	0.242976	0.007942	0.208421	0.009051	0.038967	0.056497	0.044152	0.011615	0.039443	0.044906	0.046081	0
	14	0.300854	0.444371	0.291871	0.745789	0.599796	0.586828	0.273199	0.197503	0.457804	0.652861	0.687924	0.167219	0.57	0.936344	0.01913	0.425536	0.038738	0.066997	0.668857	0.21944	0.405301	0.006345	0.078175	0.323087	0.170075	0.221518	0	0.244546	0.142872	0.224704	0.192703	0.266077	0	0.011937	0.11386	0	0.47304	0.007499	0.370251	0.008129	0.0613	0.06524	0.051749	0.011403	0.036627	0.019675	0.0602	0
	16	0.453966	0.596644	0.47724	1.04119	0.753917	0.636917	0.348614	0.342268	0.656344	0.794481	0.909504	0.320821	0.711688	1.26772	0.008043	0.585325	0.054435	0.104317	0.778063	0.324666	0.563563	0	0.139733	0.564554	0.216624	0.271912	0	0.332504	0.241827	0.328114	0.311264	0.352111	0	0	0.138659	0	0.692237	0.007175	0.53946	0.006796	0.062646	0.067745	0.05024	0.012133	0.047889	0.019963	0.09736	0
	18	0.717419	0.963706	0.922114	1.33656	1.24506	0.95743	0.588371	0.67826	0.952581	1.12596	1.32676	0.6138	1.13857	1.75943	0.021517	0.824301	0.098504	0.220801	1.26147	0.531846	0.904156	0	0.182711	0.703605	0.314071	0.417647	0	0.535194	0.446282	0.488424	0.490422	0.694428	0	0	0.221493	0	1.07453	0	0.790239	0.026069	0.096419	0.068303	0.064564	0.013815	0.083493	0.01951	0.115026	0
	20	0.833313	1.28239	1.10685	1.55595	1.52169	1.35258	0.617049	0.785712	1.15877	1.40263	1.44075	0.803543	1.3	1.899	0.025168	1.13693	0.099996	0.260142	1.53402	0.631725	1.06719	0	0.210438	0.871118	0.317618	0.592234	0	0.691034	0.595356	0.69262	0.567741	0.773795	0	0	0.321817	0	1.43096	0	1.05776	0.016071	0.140507	0.109228	0.125611	0.023924	0.144397	0.019104	0.167638	0
	22	1.03838	1.51445	1.78346	2.00596	1.78438	1.77096	0.849315	0.908634	1.37648	1.6923	1.81383	1.05829	1.71615	2.25782	0.01831	1.28073	0.12456	0.404624	1.90869	0.960157	1.45099	0	0.524085	0.998184	0.418561	0.865204	0	0.956387	0.740745	0.977227	1.02901	1.19375	0	0	0.548726	0	1.84659	0	1.37945	0.019338	0.217787	0.149241	0.176138	0.045374	0.277838	0.010885	0.269052	0
	24						2.15717	1.00489	1.20484	1.76588	2.00049	2.12363	1.28091	1.91927	2.88028	0	1.49631	0.183577	0.596408	2.04184	1.2299	1.68901	0	0.831197	1.3053	0.574543	1.14131	0	1.3039	0.959451	1.14321	1.24098	1.36807	0	0	0.724186	0	2.06348	0	1.63917	0	0.308998	0.193015	0.299425	0.068625	0.386349	0.011205	0.37362	0
	26																2.08432	0.315912	0.831418	2.61748	1.46663	2.09317	0	0.977999	1.58344	0.710983	1.63422	0	1.57102	1.47821	1.50849	1.76704	1.59017	0	0	0.962646	0	2.38972	0	2.20914	0	0.432578	0.255829	0.475414	0.087259	0.692028	0.022139	0.431149	0
	28																2.18646	0.417591	1.06695	2.89054	1.82905	2.35907	0	1.20344	1.87113	0.947072	1.8255	0	2.00093	1.72637	2.02004	2.17316	2.03895	0	0	1.2375	0	2.83121	0	2.6676	0	0.687495	0.380259	0.727552	0.162386	1.13793	0.044604	0.607651	0
Figure 7d	I	II	III	IV	V	VI	VII	VIII	IX	X		Figure 7f	I	II	III	IV	V	VI	VII	VIII	IX	X			Figure 7g	I	II	III	IV	V	VI	VII	VIII	IX	X
	1.5749	1.872	2.3297	2.0694	2.0784	2.2528	2.4617	2.6021	0.9604	0.487			408	467	458	354	373	320	242	258	175	55				0.003	0.115	4.077	0.278	5.673	0.974	0.239	11.239	14.791	39.953
	1.228	1.5245	2.0759	2.0617	1.9296	1.9537	2.1021	1.366	0.6789	0.0301			477	372	346	274	342	318	284	188	159	92				0.044	0.054	2.137	3.483	5.169	0.86	3.465	8.315	9.921	44.86
	1.2244	1.4601	1.9883	1.9544	1.7348	1.8657	1.434	0	0.495	0			406	344	352	397	234	332	254	238	147	0				0.135	0.054	0.431	3.556	3.455	2.319	10.008	11.495	17.661	46.651
	1.215	0.8447	0.9294	1.2622	0.6483	1.7578	0	0	0.3001	0																0.173	0.049			0.336
	1.0897	0.7144	0	0.5062	0	0	0	0	0.1116	0
[truncated: 2 more columns]

## Sheet: Figure 8
Figure 8b	Day	PBS					NPs@Pt					NPNs@Pt					PTT + NPs@Pt					PTT + NPNs@Pt
	0	0.11772	0.048505	0.090805	0.074306	0.054079	0.092924	0.055483	0.061442	0.102318	0.04966	0.059332	0.060641	0.079434	0.076696	0.098585	0.067035	0.085772	0.095091	0.068625	0.065432	0.085998	0.123816	0.064987	0.083246	0.065173	0.075104
	2	0.112181	0.057345	0.110843	0.121849	0.180554	0.120904	0.086459	0.059855	0.105815	0.092319	0.052493	0.047591	0.05739	0.040202	0.073103	0.099569	0.081086	0.073638	0.048784	0.067596	0.059731	0.059575	0.040473	0.064952	0.032275	0.07167
	4	0.091911	0.06516	0.105139	0.146937	0.138406	0.119627	0.10277	0.072917	0.091056	0.121054	0.075742	0.034258	0.05441	0.028519	0.043802	0.083984	0.07473	0.04925	0.067039	0.130757	0.076203	0.044944	0.041532	0.063336	0.063158	0.073182
	6	0.103651	0.10311	0.106531	0.285098	0.350947	0.148255	0.12838	0.098068	0.121442	0.115706	0.103071	0.022027	0.031853	0.015627	0.035813	0.069049	0.062422	0	0	0.10171	0	0	0	0	0	0
	8	0.181968	0.149737	0.35781	0.456196	0.590823	0.207785	0.176219	0.161394	0.148266	0.216419	0.207435	0.031335	0.035703	0	0.049089	0.084779	0.067858	0	0	0.141023	0	0	0	0	0	0
	10	0.2848	0.299013	0.481492	1.04492	0.72215	0.293605	0.268479	0.330406	0.230054	0.388374	0.399802	0.023811	0.075021	0	0.041865	0.131072	0.061708	0	0	0.217945	0	0	0	0	0	0
	12	0.461761	0.409103	0.734819	1.66774	0.884314	0.422203	0.605449	0.406235	0.315856	0.514605	0.543944	0.032144	0.15937	0	0.062308	0.181214	0	0	0	0.297936	0	0	0	0	0	0
	14	0.548845	0.594952	0.837883	1.96104	1.15958	0.483545	0.561456	0.554484	0.479758	0.605838	0.632341	0.044986	0.205992	0	0.128209	0.223682	0	0	0	0.346585	0	0	0	0	0	0
	16	1.47043	0.738603	1.14834	2.28485	1.07231	0.6205	1.33041	0.71439	0.715742	1.03112	0.979907	0.060495	0.255191	0	0.203194	0.376284	0	0	0.021308	0.583918	0	0	0	0	0	0
	18	1.47115	1.02376	1.4702	2.48159	1.09106	0.90873	1.5496	0.873807	0.932221	1.45835	1.68094	0.141515	0.480148	0	0.422415	0.746914	0	0	0.073486	0.775656	0	0	0	0	0	0
	20	1.42052	1.24938	1.60715	2.93688	1.28143	1.02782	1.72564	1.04787	1.09108	1.41347	1.80917	0.160125	0.626852	0	0.432322	0.821923	0	0	0.109286	0.876335	0	0	0	0	0	0
Figure 8c	Day	PBS					Figure 8d	Day	NPs@Pt					Figure 8e	Day	NPNs@Pt					Figure 8f	Day	PTT + NPs@Pt					Figure 8g	Day	PTT + NPNs@Pt
	0	0.11772	0.048505	0.090805	0.074306	0.054079		0	0.092924	0.055483	0.061442	0.102318	0.04966		0	0.059332	0.060641	0.079434	0.076696	0.098585		0	0.067035	0.085772	0.095091	0.068625	0.065432		0	0.085998	0.123816	0.064987	0.083246	0.065173	0.075104
	2	0.112181	0.057345	0.110843	0.121849	0.180554		2	0.120904	0.086459	0.059855	0.105815	0.092319		2	0.052493	0.047591	0.05739	0.040202	0.073103		2	0.099569	0.081086	0.073638	0.048784	0.067596		2	0.059731	0.059575	0.040473	0.064952	0.032275	0.07167
	4	0.091911	0.06516	0.105139	0.146937	0.138406		4	0.119627	0.10277	0.072917	0.091056	0.121054		4	0.075742	0.034258	0.05441	0.028519	0.043802		4	0.083984	0.07473	0.04925	0.067039	0.130757		4	0.076203	0.044944	0.041532	0.063336	0.063158	0.073182
	6	0.103651	0.10311	0.106531	0.285098	0.350947		6	0.148255	0.12838	0.098068	0.121442	0.115706		6	0.103071	0.022027	0.031853	0.015627	0.035813		6	0.069049	0.062422	0	0	0.10171		6	0	0	0	0	0	0
	8	0.181968	0.149737	0.35781	0.456196	0.590823		8	0.207785	0.176219	0.161394	0.148266	0.216419		8	0.207435	0.031335	0.035703	0	0.049089		8	0.084779	0.067858	0	0	0.141023		8	0	0	0	0	0	0
	10	0.2848	0.299013	0.481492	1.04492	0.72215		10	0.293605	0.268479	0.330406	0.230054	0.388374		10	0.399802	0.023811	0.075021	0	0.041865		10	0.131072	0.061708	0	0	0.217945		10	0	0	0	0	0	0
	12	0.461761	0.409103	0.734819	1.66774	0.884314		12	0.422203	0.605449	0.406235	0.315856	0.514605		12	0.543944	0.032144	0.15937	0	0.062308		12	0.181214	0	0	0	0.297936		12	0	0	0	0	0	0
	14	0.548845	0.594952	0.837883	1.96104	1.15958		14	0.483545	0.561456	0.554484	0.479758	0.605838		14	0.632341	0.044986	0.205992	0	0.128209		14	0.223682	0	0	0	0.346585		14	0	0	0	0	0	0
	16	1.47043	0.738603	1.14834	2.28485	1.07231		16	0.6205	1.33041	0.71439	0.715742	1.03112		16	0.979907	0.060495	0.255191	0	0.203194		16	0.376284	0	0	0.021308	0.583918		16	0	0	0	0	0	0
	18	1.47115	1.02376	1.4702	2.48159	1.09106		18	0.90873	1.5496	0.873807	0.932221	1.45835		18	1.68094	0.141515	0.480148	0	0.422415		18	0.746914	0	0	0.073486	0.775656		18	0	0	0	0	0	0
	20	1.42052	1.24938	1.60715	2.93688	1.28143		20	1.02782	1.72564	1.04787	1.09108	1.41347		20	1.80917	0.160125	0.626852	0	0.432322		20	0.821923	0	0	0.109286	0.876335		20	0	0	0	0	0	0
Figure 8h	Day	PBS	NPs@Pt	NPNs@Pt	PTT+NPNs@Pt	PTT+NPNs@Pt	Figure 8i	Day	I						II						III						IV						V
	0	0	0	0	0	0		0		100	100	100	100	100	100	100	100	100	100		100	100	100	100	100		100	100	100	100	100		100	100	100	100	100	100
	2	0	0	0	0	0		2		98.8764	106.03	95.6522	97.5	99.4318	94.2584	95.3846	96.1749	98.9637	93.8775		90.583	89.5833	89.8058	90.2174	91.9431		99.435	97.537	97.1591	97.1014	103.315		90.3226	90.6977	96.8421	89.5604	93.0233	90.0498
	4	0	0	0	0	0		4		97.7528	102.01	94.2029	97	103.977	93.7799	93.8461	96.1749	96.3731	95.4082		86.0987	85.9375	87.3786	84.2391	89.0995		96.6102	97.0443	94.8864	96.6184	97.2376		88.7097	86.0465	92.1053	85.7143	90.6977	89.0547
	6	0	0	0	40	100		6		97.191	100.502	93.7198	97.5	102.273	90.4306	90.7692	95.082	94.3005	93.8775		86.5471	87.5	86.8932	85.8696	91.4692		97.1751	98.0296	91.4773	93.7198	96.6851		90.3226	85.4651	91.0526	87.9121	93.0233	90.5473
	8	0	0	20	40	100		8		98.3146	100.502	95.6522	98.5	102.841	92.3445	94.8718	102.186	96.8912	96.4286		90.1345	92.1875	93.6893	90.7609	95.2607		100	97.537	96.5909	94.686	96.6851		95.1613	88.9535	95.2632	91.2088	96.5116	93.0348
	10	0	0	20	40	100		10		96.6292	100.502	96.1353	98.5	101.704	92.823	91.7949	99.4536	95.3368	97.449		93.2735	93.2292	92.233	89.1304	96.2085		100	96.5517	96.0227	95.1691	95.5801		92.4731	88.3721	95.7895	90.6593	98.8372	92.5373
	12	0	0	20	60	100		12		98.3146	104.523	97.1014	98.5	101.136	94.2584	94.8718	102.732	97.4093	101.02		95.9641	94.2708	94.1748	94.0217	99.0521		101.695	96.0591	97.1591	94.686	95.0276		95.6989	89.5349	97.3684	94.5055	101.163	95.0249
	14	0	0	20	60	100		14		100	106.03	99.0338	100	102.273	92.823	95.3846	103.279	98.9637	100.51		96.861	95.8333	95.1456	94.5652	99.5261		105.085	97.0443	96.0227	95.6522	96.6851		97.3118	90.6977	100	95.6044	100.581	95.0249
	16	0	0	20	40	100		16		101.124	107.035	99.5169	101.5	103.409	91.3876	101.538	98.9071	98.9637	99.4898		101.794	96.875	98.5437	96.1957	102.844		107.345	99.0148	100.568	96.1353	100		98.9247	92.4419	100.526	98.3517	104.07	98.5075
	18	0	0	20	40	100		18		101.124	106.03	100	99	102.841	94.7368	98.4615	102.732	102.073	102.041		104.484	97.9167	98.5437	98.913	105.213		109.605	100.493	101.704	98.5507	99.4475		98.3871	93.6047	101.053	98.3517	106.395	98.5075
	20	0	0	20	40	100		20		105.056	110.553	103.865	102	103.977	96.6507	94.359	104.918	106.736	106.633		108.52	101.562	101.456	102.174	110.427		111.864	102.463	106.25	100.483	101.657		101.613	97.6744	106.842	103.297	110.465	100
Figure 8l	I	II	III	IV	V
	2.6392	1.8233	2.0561	1.088	0
	2.613	1.5103	0.6719	0.8413	0
	1.3537	1.2077	0.5664	0.1848	0
	1.2234	0.9365	0.2149	0	0
	0.9429	0.9071	0	0	0
					0

## Sheet: Supplementary Figure 1
Supplementary Figure 1b
	Wavelength (nm)	Absorbance (a.u.)
	1098.99	0.42072
	1097.99	0.41914
	1097	0.4177
	1096	0.4164
	1095	0.41524
	1094.01	0.41422
	1093.01	0.41334
	1092.01	0.4126
	1091.01	0.412
	1090.01	0.41154
	1089.01	0.41121
	1088.01	0.41102
	1087.01	0.41095
	1086	0.41101
	1085	0.4112
	1083.99	0.4115
	1082.99	0.41192
	1082.01	0.41245
	1081	0.41308
	1080	0.41382
	1078.99	0.41465
	1078.01	0.41558
	1077	0.41659
	1075.99	0.41768
	1075.01	0.41885
	1073.99	0.42087
	1073.01	0.42347
	1072	0.42337
	1071.01	0.4234
	1070	0.42377
	1069.01	0.4254
	1067.99	0.42737
	1067.01	0.42968
	1065.99	0.43258
	1065	0.43417
	1064.01	0.4362
	1062.99	0.43789
	1062	0.43917
	1061.01	0.44177
	1059.99	0.44441
	1058.99	0.44552
	1058	0.44687
	1057	0.44893
	1056.01	0.45017
	1055.01	0.45271
	1053.99	0.45487
	1052.99	0.45737
	1051.99	0.4603
	1050.99	0.46375
	1049.99	0.46398
	1048.99	0.46627
	1047.99	0.4688
	1046.99	0.47012
	1045.99	0.47248
	1044.99	0.47358
	1044.01	0.47566
	1043.01	0.47936
	1042	0.48039
	1041	0.48251
	1039.99	0.48468
	1038.99	0.48832
	1038.01	0.49187
	1037	0.49498
	1035.99	0.49758
	1035.01	0.4997
	1034	0.50134
	1032.99	0.50465
	1032.01	0.50671
	1031	0.50936
	1029.98	0.51202
	1029	0.51376
	1027.99	0.51671
	1027	0.52025
	1025.99	0.52248
	1025	0.5253
	1023.99	0.5282
	1023	0.53156
	1022.01	0.5344
	1020.99	0.53752
	1020	0.54028
	1019.01	0.54375
	1017.99	0.54678
	1017	0.55002
	1016.01	0.55367
	1014.99	0.55671
	1014	0.55952
	1013	0.56247
	1012.01	0.56577
	1010.98	0.56905
	1009.99	0.57242
	1008.99	0.57555
	1008	0.57865
	1007	0.58206
	1006	0.58587
	1005.01	0.59023
	1004.01	0.59411
	1003.01	0.59804
	1002.01	0.60182
	1001.01	0.60592
	1000.01	0.60958
	999.004	0.61444
	998.002	0.61877
	996.999	0.62313
	995.995	0.62728
	994.991	0.63196
	993.986	0.63721
	993.012	0.64203
	992.006	0.64662
	990.999	0.65189
	989.992	0.65691
	989.015	0.66247
	988.007	0.66748
	986.998	0.67296
	985.988	0.67812
	985.009	0.68273
	983.998	0.68784
	982.987	0.693
	982.006	0.69771
	980.993	0.70275
	980.012	0.7074
	978.998	0.7123
	978.015	0.71707
	977	0.72214
	975.984	0.72704
	975	0.73209
	974.015	0.73764
	972.997	0.74297
	972.011	0.74826
	970.992	0.75379
	970.005	0.75891
	968.985	0.7646
	967.996	0.77062
	967.007	0.77633
	965.986	0.78246
	964.995	0.78817
	964.005	0.79456
	963.013	0.80056
	961.989	0.80669
	960.997	0.81292
	960.004	0.81899
	959.01	0.82502
	958.016	0.83059
	956.989	0.83666
	955.994	0.8425
	954.998	0.84865
	954.002	0.85472
	953.005	0.86097
	952.007	0.86673
	951.009	0.87262
	950.011	0.87812
	949.012	0.88389
	948.012	0.88953
	947.012	0.89491
	946.011	0.90036
	945.009	0.90615
	944.008	0.91145
	943.005	0.91717
	942.002	0.92249
	940.999	0.92802
	939.995	0.93358
	938.99	0.93895
	937.985	0.94441
	937.012	0.95004
	936.005	0.95551
	934.999	0.96097
	933.991	0.96625
	933.016	0.97123
	932.008	0.97616
	930.999	0.98171
	929.989	0.98712
	929.012	0.99238
	928.001	0.99724
	926.99	1.00238
	926.011	1.00723
	924.999	1.01208
	923.986	1.01678
	923.006	1.02207
	921.992	1.02719
	921.011	1.03168
	919.996	1.03637
	919.013	1.0414
	917.998	1.04631
	917.014	1.05075
	915.997	1.0554
	915.013	1.05983
	913.995	1.06438
	913.009	1.0688
	911.99	1.07295
	911.004	1.07775
	909.984	1.08163
	908.996	1.08574
	908.008	1.08979
	906.987	1.09389
	905.998	1.09814
	905.008	1.10246
	903.985	1.10673
	902.995	1.1109
	902.004	1.11468
	901.012	1.11919
	899.987	1.12272
	898.994	1.12678
	898.002	1.131
	897.008	1.13472
	896.014	1.13886
	894.986	1.143
	893.991	1.14724
	892.996	1.1516
	892	1.15502
	891.004	1.15901
	890.007	1.16253
	889.009	1.16681
	888.011	1.17124
	887.013	1.17517
	886.014	1.17898
	885.015	1.18271
	884.015	1.18615
	883.015	1.18965
	882.014	1.19407
	881.013	1.19842
	880.011	1.20215
	879.009	1.20596
	878.006	1.20884
	877.003	1.21211
	876	1.21529
	874.996	1.21817
	873.991	1.22147
	872.986	1.22508
	872.014	1.22841
	871.008	1.2314
	870.001	1.23527
	868.995	1.23796
	867.987	1.24101
	867.013	1.24356
	866.005	1.2467
	864.996	1.24949
	863.987	1.25251
	863.01	1.25588
	862	1.25852
	860.99	1.26178
	860.012	1.26421
	859.001	1.26697
	857.989	1.26979
	857.01	1.27248
	855.997	1.2754
	854.984	1.27831
	854.004	1.28135
	852.989	1.28427
	852.008	1.28719
	850.993	1.28975
	850.011	1.29154
	848.995	1.29423
	848.012	1.29645
	846.995	1.29865
	846.012	1.30082
	844.994	1.30317
	844.009	1.30562
	842.991	1.3073
	842.005	1.30969
	840.986	1.31208
	839.999	1.31368
	839.013	1.31618
	837.992	1.31751
	837.004	1.31854
	836.016	1.32008
	834.994	1.32094
	834.005	1.32184
	833.016	1.32277
	831.992	1.32511
	831.002	1.32643
	830.012	1.32771
	828.987	1.32835
	827.995	1.32868
	827.004	1.32905
	826.011	1.32895
	824.985	1.32914
	823.992	1.32878
	822.998	1.32853
	822.004	1.32791
	821.01	1.32776
	820.015	1.32728
	818.986	1.326
	817.99	1.32559
	816.995	1.32517
	815.998	1.32488
	815.001	1.32411
	814.004	1.32313
	813.007	1.32195
	812.009	1.32122
	811.01	1.32012
	810.011	1.31854
	809.012	1.31668
	808.013	1.31468
	807.013	1.31369
	806.012	1.31257
	805.011	1.31136
	804.01	1.31015
	803.008	1.30866
	802.006	1.30739
	801.004	1.30531
	800.001	1.30286
	798.997	1.30052
	797.994	1.29804
	796.99	1.29555
	795.985	1.29237
	795.015	1.29045
	794.009	1.28803
	793.004	1.28513
	791.998	1.28354
	790.991	1.28111
	789.984	1.27902
	789.012	1.27698
	788.004	1.2747
	786.996	1.27278
	785.987	1.27034
	785.013	1.2674
	784.004	1.26484
	782.994	1.26263
	781.984	1.26076
	781.008	1.25839
	779.998	1.2564
	778.986	1.25396
	778.01	1.25164
	776.997	1.24906
	775.985	1.24639
	775.007	1.24362
	773.994	1.23993
	773.015	1.2368
	772.001	1.23322
	770.987	1.23046
	770.007	1.22697
	768.992	1.22418
	768.012	1.22134
	766.996	1.21878
	766.014	1.21557
	764.998	1.21294
	764.016	1.2101
	762.998	1.20739
	762.016	1.20489
	760.997	1.20189
	760.014	1.19901
	758.995	1.19598
	758.011	1.19329
	756.991	1.19143
	756.006	1.1892
	754.986	1.18708
	754	1.18542
	753.014	1.18335
	751.993	1.18161
	751.006	1.1791
	749.984	1.17662
	748.996	1.17459
	748.008	1.17224
	746.985	1.16963
	745.997	1.16673
	745.008	1.16438
	743.983	1.16141
	742.994	1.15862
	742.004	1.1563
	741.013	1.15391
	739.987	1.15161
	738.996	1.14918
	738.005	1.14698
	737.013	1.14477
	735.986	1.14214
	734.994	1.13972
	734.001	1.13702
	733.008	1.13462
	732.014	1.13242
	730.985	1.13036
	729.991	1.12843
	728.996	1.12633
	728.002	1.12418
	727.006	1.12233
	726.011	1.12021
	725.015	1.11816
	723.983	1.1161
	722.987	1.11398
	721.99	1.11182
	720.992	1.10966
	719.995	1.10758
	718.997	1.10573
	717.999	1.1037
	717	1.10201
	716.001	1.10007
	715.002	1.09858
	714.002	1.09653
	713.002	1.09425
	712.002	1.09213
	711.001	1.09035
	710	1.08845
	708.999	1.08619
	707.998	1.08435
	706.996	1.08244
	705.993	1.0807
	704.991	1.07871
	703.988	1.07711
	702.984	1.07543
	702.017	1.07378
	701.013	1.0722
	700.008	1.07055
	699.004	1.0691
	697.999	1.06743
	696.994	1.06592
	695.988	1.06457
	694.982	1.06306
	694.012	1.06184
	693.005	1.06079
	691.998	1.05959
	690.991	1.05874
	689.983	1.05795
	689.012	1.05722
	688.003	1.05646
	686.995	1.05564
	685.986	1.0548
	685.013	1.05388
	684.003	1.05288
	682.994	1.05227
	681.983	1.05141
	681.009	1.05058
	679.998	1.04984
	678.987	1.04893
	678.012	1.04831
	677	1.04769
	675.988	1.04705
	675.012	1.04643
	673.999	1.04579
	672.986	1.04484
	672.009	1.04412
	670.996	1.04351
	670.018	1.04306
	669.004	1.04279
	667.989	1.04239
	667.011	1.04225
	665.995	1.04222
	665.016	1.04225
	664	1.04213
	662.984	1.04221
	662.004	1.04227
	660.988	1.04258
	660.007	1.04306
	658.99	1.04321
	658.008	1.04363
	656.99	1.04369
	656.008	1.04399
	654.99	1.04438
	654.008	1.04501
	652.988	1.04552
	652.005	1.04591
	650.986	1.04644
	650.002	1.04673
	649.018	1.04747
	647.997	1.04798
	647.013	1.04877
	645.992	1.04937
	645.007	1.04984
	643.985	1.05071
	642.999	1.05137
	642.013	1.05198
	640.99	1.05279
	640.004	1.05391
	639.017	1.05494
	637.993	1.05586
	637.006	1.05695
	635.982	1.05803
	634.994	1.05915
	634.006	1.06022
	633.017	1.0613
	631.992	1.06256
	631.003	1.06407
	630.013	1.06555
	628.987	1.06702
	627.997	1.06885
	627.007	1.07045
	626.017	1.07229
	624.989	1.07404
	623.998	1.07565
	623.007	1.07722
	622.015	1.07922
	620.987	1.08103
	619.995	1.08287
	619.002	1.08471
	618.01	1.08662
	617.017	1.08882
	615.987	1.09099
	614.993	1.09311
	613.999	1.09543
	613.005	1.09791
	612.011	1.10025
	611.017	1.10284
	609.985	1.1056
	608.99	1.108
	607.994	1.11061
	606.999	1.11317
	606.003	1.11568
	605.007	1.11829
	604.01	1.12095
	603.014	1.12358
	602.017	1.1262
	600.982	1.12871
	599.985	1.13136
	598.987	1.13447
	597.989	1.13731
	596.991	1.14042
	595.992	1.14316
	594.994	1.14624
	593.994	1.14927
	592.995	1.15208
	591.995	1.15511
	590.996	1.15819
	589.995	1.16137
	588.995	1.16443
	587.994	1.1674
	586.993	1.17051
	585.992	1.17342
	584.991	1.17657
	583.989	1.17974
	582.987	1.18259
	581.985	1.1861
	580.983	1.18936
	580.017	1.19249
	579.014	1.1958
	578.011	1.19919
	577.008	1.20241
	576.004	1.20589
	575	1.20912
	573.996	1.21245
	572.991	1.21594
	571.987	1.2195
	570.982	1.22279
	570.014	1.22617
	569.008	1.22946
	568.002	1.23277
	566.996	1.23608
	565.99	1.23932
	564.984	1.2426
	564.014	1.24597
	563.007	1.2494
	562	1.2527
	560.993	1.25618
	559.985	1.25956
	559.015	1.26283
	558.006	1.26628
	556.998	1.26969
	555.989	1.27317
	555.018	1.27666
	554.009	1.28019
	552.999	1.28364
	551.99	1.28701
	551.017	1.29044
	550.007	1.29407
	548.997	1.29781
	547.986	1.3013
	547.013	1.30501
	546.002	1.30865
	544.99	1.31229
	544.016	1.31585
	543.005	1.31956
	541.993	1.32332
	541.018	1.32687
	540.005	1.33055
	538.993	1.33401
	538.017	1.33748
	537.004	1.34096
	535.991	1.34444
	535.015	1.34802
	534.001	1.35165
	532.987	1.35508
	532.01	1.35884
	530.995	1.36208
	530.018	1.36567
	529.003	1.3693
	527.988	1.37262
	527.01	1.37609
	525.994	1.37986
	525.016	1.38369
	524	1.38758
	522.983	1.39148
	522.004	1.39532
	520.987	1.39894
	520.008	1.40295
	518.991	1.40668
	518.011	1.41067
	516.993	1.41462
	516.013	1.4187
	514.995	1.4227
	514.014	1.42686
	512.995	1.43099
	512.014	1.43503
	510.995	1.43915
	510.014	1.44326
	508.994	1.44753
	508.012	1.45179
	506.992	1.45606
	506.01	1.46049
	504.989	1.46476
	504.007	1.46921
	502.986	1.47356
	502.003	1.47784
	500.981	1.48215

## Sheet: Supplementary Figure 3
Hours	Number of Neutrophils (106 per gram tumor)
0	1.498	0.847	1.945
4	3.07	4.657	3.114
12	4.194	3.556	2.674
24	2.528	2.288	3.485
48	3.003	2.976	1.963
96	1.186	0.869	2.189

## Sheet: Supplementary Figure 7
Supplementary Figure 7b				Supplementary Figure 7d
	Wavelength (nm)	Absorbance (a.u.)		Ctrl	PTT
	999.988	0.07131		31.7	36.4
	998.985	0.07243		34.5	41.6
	998.013	0.07334		14.7	48
	997.009	0.07411		31	49.4
	996.004	0.07477		22.3	48.5
	994.999	0.07537
	993.993	0.07595
	992.987	0.07653
	992.011	0.07713
	991.003	0.07777
	989.995	0.07847
	988.986	0.07923
	988.008	0.08006
	986.998	0.08096
	985.988	0.08193
	985.008	0.08296
	983.996	0.08392
	983.015	0.08516
	982.002	0.08654
	980.989	0.08797
	980.006	0.08878
	978.991	0.0902
	978.007	0.09137
	976.991	0.09254
	976.006	0.09382
	974.989	0.09471
	974.003	0.09559
	972.985	0.09663
	971.998	0.09749
	971.01	0.09869
	969.99	0.10055
	969.001	0.10232
	968.011	0.10431
	966.989	0.10632
	965.999	0.10769
	965.008	0.10937
	964.016	0.11087
	962.992	0.11275
	961.999	0.11449
	961.005	0.11637
	960.011	0.11793
	958.985	0.11956
	957.99	0.12165
	956.994	0.12345
	955.998	0.12504
	955.001	0.12665
	954.004	0.12812
	953.006	0.13
	952.008	0.13213
	951.009	0.13457
	950.009	0.13668
	949.009	0.13968
	948.009	0.14252
	947.007	0.14551
	946.006	0.14792
	945.003	0.15058
	944.001	0.15324
	942.997	0.15567
	941.994	0.15797
	940.989	0.16043
	939.984	0.16337
	939.011	0.16566
	938.005	0.16832
	936.998	0.17114
	935.991	0.174
	935.016	0.17669
	934.008	0.17974
	932.999	0.18304
	931.99	0.18604
	931.013	0.18907
	930.002	0.1923
	928.991	0.19614
	928.013	0.20051
	927.001	0.20465
	925.988	0.20874
	925.008	0.21271
	923.994	0.21652
	923.013	0.2206
	921.998	0.22463
	921.016	0.22859
	920	0.23269
	918.984	0.23693
	918	0.24097
	917.016	0.24516
	915.998	0.24923
	915.013	0.25359
	913.994	0.25795
	913.008	0.26266
	911.988	0.26714
	911	0.2715
	910.013	0.27618
	908.991	0.28076
	908.002	0.2862
	907.013	0.29148
	905.99	0.29681
	905	0.30224
	904.009	0.30821
	902.984	0.31414
	901.992	0.31982
	901	0.3254
	900.007	0.33143
	899.014	0.33755
	897.987	0.34407
	896.992	0.35036
	895.997	0.35676
	895.002	0.36313
	894.006	0.36984
	893.01	0.37665
	892.013	0.38313
	891.016	0.38999
	889.985	0.39698
	888.987	0.40367
	887.988	0.41067
	886.989	0.41767
	885.989	0.42481
	884.989	0.43216
	883.988	0.4389
	882.987	0.44608
	881.986	0.45328
	880.983	0.46093
	880.014	0.4684
	879.011	0.47586
	878.008	0.48315
	877.004	0.48987
	875.999	0.49722
	874.994	0.5044
	873.989	0.51185
	873.017	0.51966
	872.01	0.52728
	871.004	0.53524
	869.996	0.54343
	868.989	0.5519
	868.014	0.56053
	867.005	0.5694
	865.996	0.57816
	864.987	0.58663
	864.01	0.59626
	863	0.60508
	861.989	0.61348
	861.011	0.6226
	859.999	0.63198
	858.986	0.64019
	858.007	0.64892
	856.994	0.65807
	856.014	0.66662
	855	0.67534
	853.985	0.68383
	853.004	0.69242
	851.988	0.70124
	851.006	0.71071
	849.99	0.71985
	849.007	0.72866
	847.989	0.7375
	847.005	0.74602
	845.987	0.75438
	845.002	0.763
	844.017	0.77144
	842.997	0.77998
	842.011	0.78824
	840.99	0.79674
	840.003	0.8052
	839.016	0.81373
	837.994	0.82169
	837.006	0.82988
	835.983	0.83728
	834.994	0.84494
	834.004	0.85377
	833.014	0.8608
	831.99	0.86852
	830.999	0.87589
	830.008	0.88368
	829.016	0.89045
	827.99	0.89734
	826.997	0.90461
	826.004	0.91126
	825.011	0.91841
	823.983	0.92608
	822.989	0.93288
	821.994	0.93929
	820.999	0.94554
	820.004	0.95175
	819.008	0.95709
	818.011	0.96247
	817.015	0.96734
	815.983	0.97197
	814.986	0.97657
	813.988	0.98049
	812.989	0.98463
	811.99	0.98892
	810.991	0.99294
	809.992	0.99648
	808.992	1.00035
	807.991	1.00399
	806.99	1.00844
	805.989	1.01191
	804.987	1.01607
	803.985	1.01956
	802.983	1.02137
	802.014	1.02364
	801.011	1.02552
	800.008	1.02735
	799.003	1.02833
	797.999	1.02846
	796.994	1.02943
	795.989	1.03043
	794.983	1.03152
	794.012	1.03255
	793.005	1.03423
	791.998	1.0346
	790.991	1.03501
	789.983	1.0351
	789.01	1.03454
	788.001	1.0344
	786.992	1.03374
	785.983	1.03313
	785.008	1.03221
	783.998	1.0308
	782.988	1.02825
	782.012	1.02599
	781.001	1.02314
	779.989	1.01932
	779.012	1.01574
	777.999	1.0124
	776.987	1.00909
	776.008	1.00498
	774.995	1.00182
	774.016	0.99845
	773.001	0.99413
	771.987	0.99003
	771.006	0.98618
	769.991	0.98065
	769.01	0.97519
	767.994	0.96919
	767.012	0.96332
	765.995	0.95723
	765.013	0.95071
	763.995	0.9444
	763.012	0.93909
	761.993	0.93283
	761.009	0.92672
	759.99	0.91998
	759.005	0.91344
	757.985	0.90696
	757	0.90004
	756.015	0.89354
	754.993	0.88708
	754.007	0.87983
	752.985	0.87212
	751.998	0.86519
	751.01	0.85805
	749.987	0.84992
	748.999	0.84202
	748.011	0.83378
	746.987	0.8248
	745.997	0.81589
	745.008	0.80744
	744.018	0.7991
	742.992	0.79068
	742.001	0.7823
	741.01	0.77418
	739.984	0.76547
	738.992	0.75752
	738	0.749
	737.007	0.7405
	736.015	0.73165
	734.986	0.72254
	733.993	0.71393
	732.999	0.70562
	732.005	0.69688
	731.01	0.68786
	730.015	0.67912
	728.984	0.67041
	727.989	0.66173
	726.993	0.65294
	725.997	0.64411
	725	0.63557
	724.003	0.62697
	723.006	0.61842
	722.008	0.61008
	721.01	0.60155
	720.012	0.59254
	719.013	0.58424
	718.014	0.57565
	717.015	0.56713
	716.015	0.55881
	715.015	0.55058
	714.015	0.54206
	713.014	0.53369
	712.013	0.52541
	711.012	0.51769
	710.01	0.50973
	709.008	0.50203
	708.006	0.49429
	707.003	0.48671
	706	0.47872
	704.997	0.4712
	703.993	0.46398
	702.989	0.45675
	701.985	0.44922
	701.016	0.4419
	700.011	0.43518
	699.006	0.42802
	698	0.42096
	696.994	0.41392
	695.988	0.40758
	695.017	0.40091
	694.01	0.3946
	693.003	0.38843
	691.995	0.38234
	690.987	0.37617
	690.015	0.37006
	689.006	0.36443
	687.997	0.35878
	686.988	0.35308
	686.015	0.34749
	685.005	0.34197
	683.995	0.33625
	682.984	0.33082
	682.009	0.32602
	680.998	0.32117
	679.987	0.31641
	679.011	0.31186
	677.999	0.30766
	676.986	0.30339
	676.01	0.29937
	674.997	0.29557
	673.983	0.29188
	673.006	0.2883
	671.992	0.28495
	671.014	0.28176
	669.999	0.27886
	668.984	0.27551
	668.005	0.27232
	666.99	0.26911
	666.01	0.26652
	664.994	0.26358
	664.014	0.26127
	662.997	0.25892
	662.016	0.25629
	660.999	0.25409
	660.017	0.25216
	658.999	0.25048
	658.017	0.24887
	656.999	0.24754
	656.016	0.24611
	654.997	0.24519
	654.014	0.24438
	652.994	0.24359
	652.01	0.243
	650.99	0.24233
	650.005	0.24203
	648.984	0.2413
	647.999	0.24129
	647.014	0.24093
	645.992	0.24093
	645.006	0.2408
	643.984	0.24081
	642.997	0.24102
	642.011	0.24132
	640.987	0.24172
	640	0.2422
	639.013	0.24249
	637.988	0.24283
	637	0.24281
	636.012	0.24345
	634.987	0.24383
	633.998	0.24446
	633.009	0.24481
	631.983	0.24541
	630.993	0.24615
	630.003	0.24704
	629.013	0.24773
	627.985	0.24868
	626.995	0.25019
	626.003	0.25115
	625.012	0.25277
	623.984	0.25423
	622.992	0.25537
	621.999	0.25704
	621.007	0.25833
	620.014	0.2597
	618.984	0.26066
	617.991	0.26179
	616.997	0.2627
	616.003	0.26397
	615.009	0.26487
	614.015	0.26575
	612.983	0.26648
	611.988	0.26684
	610.993	0.26741
	609.997	0.26803
	609.002	0.26936
	608.006	0.27009
	607.009	0.27111
	606.013	0.27263
	605.016	0.27363
	603.982	0.27491
	602.985	0.27555
	601.987	0.27644
	600.989	0.27719
	599.991	0.27811
	598.992	0.27835
	597.994	0.27846
	596.995	0.27876
	595.995	0.27835
	594.996	0.27874
	593.996	0.27867
	592.996	0.2786
	591.996	0.27895
	590.995	0.2789
	589.995	0.27915
	588.993	0.27922
	587.992	0.27935
	586.991	0.28016
	585.989	0.28142
	584.987	0.28232
	583.984	0.28375
	582.982	0.28447
	582.016	0.28508
	581.013	0.28578
	580.01	0.2864
	579.006	0.28734
	578.002	0.28752
	576.998	0.28822
	575.993	0.28909
	574.989	0.28981
	573.984	0.29052
	573.016	0.29103
	572.011	0.2919
	571.005	0.29309
	569.999	0.29441
	568.993	0.29517
	567.987	0.29574
	567.017	0.29666
	566.01	0.29724
	565.003	0.29859
	563.996	0.29969
	562.988	0.3011
	562.018	0.30233
	561.01	0.30341
	560.001	0.30464
	558.993	0.30564
	557.984	0.30681
	557.012	0.30793
	556.003	0.30909
	554.993	0.3102
	553.984	0.31169
	553.011	0.31289
	552.001	0.31439
	550.99	0.31585
	550.017	0.3176
	549.006	0.31891
	547.995	0.32018
	546.983	0.32114
	546.009	0.32273
	544.997	0.32414
	543.985	0.32504
	543.01	0.32575
	541.997	0.32665
	540.984	0.32816
	540.009	0.32922
	538.995	0.32993
	537.981	0.33064
	537.005	0.33131
	535.991	0.33208
	535.014	0.33345
	534	0.3346
	532.985	0.33546
	532.008	0.33624
	530.992	0.33747
	530.015	0.33887
	528.999	0.34031
	527.983	0.34203
	527.005	0.34321
	525.988	0.34435
	525.009	0.34577
	523.992	0.34664
	523.013	0.34729
	521.996	0.34796
	521.016	0.34877
	519.998	0.3494
	519.018	0.34968
	518	0.34999
	516.981	0.35017
	516	0.35069
	514.982	0.35078
	514	0.35022
	513.019	0.3492
	511.999	0.34905
	511.017	0.34904
	509.997	0.34862
	509.015	0.34781
	507.995	0.3471
	507.012	0.3461
	505.991	0.34492
	505.008	0.34376
	503.986	0.34215
	503.003	0.34031
	501.981	0.33798
	500.997	0.33564
	500.013	0.33332
	498.99	0.33092
	498.006	0.32856
	496.983	0.32619
	495.998	0.32393
	495.012	0.32198
	493.989	0.31973
	493.003	0.31734
	492.017	0.31524
	490.993	0.31356
	490.007	0.31171
	488.983	0.31011
	487.996	0.30878
	487.009	0.30775
	485.984	0.3063
	484.997	0.30478
	484.009	0.30324
	482.983	0.30128
	481.995	0.30008
	481.007	0.29896
	480.019	0.29796
	478.992	0.29688
	478.004	0.29624
	477.015	0.29557
	475.987	0.29504
	474.998	0.29485
	474.009	0.29479
	472.981	0.29498
	471.991	0.2944
	471.001	0.2944
	470.011	0.29483
	468.982	0.29479
	467.991	0.29519
	467.001	0.29566
	466.009	0.29604
	465.018	0.29686
	463.989	0.29714
	462.997	0.2975
	462.005	0.29751
	461.013	0.29767
	459.983	0.29788
	458.99	0.29802
	457.998	0.29881
	457.005	0.29946
	456.012	0.29999
	454.981	0.30061
	453.987	0.30121
	452.994	0.3014
	452	0.30216
	451.006	0.30269
	450.012	0.30294
	449.018	0.30309
	447.985	0.30357
	446.991	0.30394
	445.996	0.30473
	445.001	0.30546
	444.006	0.30556
	443.01	0.30598
	442.015	0.30574
	440.981	0.30591
	439.985	0.30621
	438.989	0.30636
	437.993	0.30704
	436.996	0.30759
	436	0.30826
	435.003	0.30951
	434.006	0.31024
	433.009	0.31147
	432.011	0.31205
	431.014	0.31265
	430.016	0.3132
	429.018	0.31383
	427.982	0.3148
	426.984	0.31551
	425.985	0.31632
	424.987	0.31695
	423.988	0.31739
	422.989	0.3178
	421.99	0.31845
	420.991	0.31894
	419.992	0.31928
	418.992	0.31961
	417.992	0.32006
	416.992	0.32034
	415.992	0.32094
	414.992	0.32153
	413.991	0.32177
	412.991	0.32282
	411.99	0.32304
	410.989	0.3237
	409.988	0.32433
	408.987	0.32503
	407.985	0.32588
	406.984	0.32633
	405.982	0.32715
	405.019	0.32809
	404.016	0.32869
	403.014	0.32962
	402.012	0.33029
	401.009	0.33091
	400.006	0.33162

[truncated: 17 more sheets: Supplementary Figure 8, Supplementary Figure 10, Supplementary Figure 11, Supplementary Figure 12, Supplementary Figure 14, Supplementary Figure 17, Supplementary Figure 18, Supplementary Figure 19, Supplementary Figure 21, Supplementary Figure 24, Supplementary Figure 27, Supplementary Figure 29, Supplementary Figure 31, Supplementary Figure 32, Supplementary Figure 33, Supplementary Figure 34, Supplementary Figure 35]
